# Supplementary material for: Mapping the Multidimensional Link Between Spatiotemporal Gait Features and Metabolic Cost in Older Adults
Source: Sensors (Basel). 2026 Jul 17;26(14):4543. doi: 10.3390/s26144543 (PMC13431330; doi:10.3390/s26144543)
Supplement: Supplementary file 1 [file sensors-26-04543-s001.zip]

Archive with 1 entries (1 files):
- sensors-4375092-supplementary.pdf
